# Supplementary material for: Sevoflurane protects rat brain endothelial barrier structure and function after hypoxia-reoxygenation injury
Source: PLoS One. 2017 Oct 12;12(10):e0184973. doi: 10.1371/journal.pone.0184973 (PMC5638245; doi:10.1371/journal.pone.0184973)
Supplement: S2 Table — All data have been summarized in this table. (XLSX) [file pone.0184973.s002.xlsx]

## Sheet: Fig1A_Clearance
Cleared volume [mcl]
	Normoxia			H/R +air			H/R +sevo
	Experiment 1	Experiment 2	Experiment 3	Experiment 1	Experiment 2	Experiment 3	Experiment 1	Experiment 2	Experiment 3
Minutes
0	0	0	0	0	0	0	0	0	0
10	6.6512	7.304	3.1872	25.104	28.1472	20.8624	13.76	18.2736	13.8112
20	24.0576	27.8896	12.8224	79.2096	88.2144	68.6544	50.8272	66.6496	51.4944
30	39.0576	45.2352	24.0944	125.32	117.896	95.272	70.3344	89.976	73.1312

## Sheet: Fig1B_Permeability
Permeability [%] normalized to normoxia
normoxia	H/R +air	H/R +sevo
64.6188	205.977	137.303
89.8986	204.032	187.822
165.313	260.146	92.9397
80.1698	191.592	91.2152
113.115	562.693	239.852
133.035	506.625	232.879
88.1381	243.093	247.195
65.7117	231.578	191.406
80.0497	176.978	217.653
100.123	142.189	150.51
119.828	268.742	146.953

## Sheet: Fig2C_ZO-1
ZO-1, relative densitometry values [%], normalized to normoxia and histon3
normoxia	H/R +air	H/R +sevo
29.629	35.2307	35.5826
44.7242	49.7293	98.6378
225.647	213.136	152.732
70.8082	74.6411	42.4505
120.542	70.107	109.445
108.65	82.1414	134.397

## Sheet: Fig2C_B-Catenin
B-catenin, relative densitometry values [%], normalized to normoxia and histon3
normoxia	H/R +air	H/R +sevo
43.8478	83.0017	69.6522
87.528	78.3692	172.603
168.624	181.448	223.405
96.5104	47.6438	42.1309
126.062	61.1663	59.9754
77.4272	96.5527	102.335

## Sheet: Fig3A_DNA-quant
DNA-quantitation relative values [%], normalized values to control
normoxia	H/R +air	H/R +sevo
96.7117	75.1917	85.5729
95.5373	82.4411	78.4032
99.9124	82.8109	80.288
98.3501	84.2463	83.2205
104.563	82.3614	82.8072
104.925	79.8422	80.9949
99.9676	82.4493	75.5383
102.529	80.0511	80.0433
102.797	77.7539	75.0019
96.8192	81.8701	79.9772
103.901	82.9313	81.392
93.9856	78.7101	83.1139
100.908	79.97	78.1637
101.977	82.6507	83.212
100.76	79.0777	82.773
101.257	82.2117	81.8375
101.163	76.8648	81.5784
93.9346	79.0777	77.3901

## Sheet: Fig3B_LDH-release
LDH release, relative values [%] compared to lysed cells
normoxia	H/R +air	H/R +sevo
20.7	26.7	25.3
20.8	23.8	27.3
21.2	27.1	23
20.6	23.4	19.9
20.7	22	19.8
19.7	24.7	26
16.5	19.3	17.9
16.1	21.5	19.5
16	19.3	18.2
15.9	18	18.2
15.4	17.3	20.4
16.6	21.1	19.6
23.9	26.6	20.8
23.1	27.7	21.1
25.8	28.4	22.4
24.5	26.8	21.1
24.3	28.7	22.2
25.1	28.6	23
25.2	31.8	26.1
25.5	32.2	22.4
25.2	31.4	31.8
21.4	22.9	30
20.5	24.6	26.3
24.9	25.6	21.1

## Sheet: Fig3C_Caspase activity
Caspase 3 activity, relative values [%], normalized to normoxia
normoxia	H/R +air	H/R +sevo
67.6293	275.418	271.109
72.987	201.616	200.646
96.0611	220.626	119.371
120.044	228.746	112.667
127.561	239.793	132.726
115.718	116.784	118.314
111.645	263.655	154.992
61.0106	279.778	230.351
73.4044	249.355	229.08
120.946	179.907	196.644
116.857	165.416	370.179
116.137	168.954	163.594
95.3935	73.6481	48.041
119.72	195.713	124.053
94.1512	207.077	187.046
89.0375	217.246	201.78
127.732	154.707	179.553
73.9659	107.345	72.4251
86.17	70.521	67.2182
119.15	104.397	99.4972
118.547	90.844	110.162
85.0487	122.459	121.606
125.926	86.1395	100.149
65.1585	103.202	72.8123

## Sheet: Fig4A_Flow cytometry
	FSC-A voltage, normalized values to normoxia
	N	H/R +air	H/R +sevo
Experiment 1	1.14139	1.61581	0.948606
	0.908197	0.869918	1.21796
	0.991827	0.917677	0.743008
	0.753889	1.25955	1.03138
	1.06996	1.19891	1.16
	1.22371	1.26698	1.03309
	0.820782	1.20662	1.03562
	1.02898	0.959811	0.990161
	0.877835	1.20794	0.971768
	1.03609	1.38897	1.03415
	0.663198	0.93578	0.791797
	0.787179	1.02778	0.934611
	1.06151	0.781762	1.15559
	1.00336	1.31208	1.35584
	0.874768	1.12661	0.918846
	0.93791	1.35631	1.39854
	0.901344	0.873645	0.540478
	0.775997	1.09163	0.515163
	1.22282	1.0986	0.903625
	0.852891	0.839012	1.00098
	0.858817	0.586153	1.32951
	0.576535	0.837843	1.2919
	0.85178	1.27942	1.05136
	0.914552	1.07895	0.944566
	1.37068	1.46133	1.10176
	0.925942	1.50909	1.511
	1.45365	0.853886	1.20201
	0.724175	1.13412	0.997904
	1.10841	1.20186	0.90631
	0.602544	1.31365	0.599777
	0.717531	1.2783	0.938952
	1.45998	1.08343	1.27045
	0.873518	0.812887	1.06563
	1.19404	1.03393	1.05607
	0.875474	1.41785	1.1292
	1.15375	1.55444	0.442205
	1.33356	1.03872	0.72083
	0.707334	1.14624	0.78579
	1.13534	1.19242	1.03309
	0.81195	1.50635	1.04761
	0.998495	1.69695	1.08369
	0.714707	0.717763	1.15534
	1.2976	0.685908	0.623622
	0.792492	0.912781	0.954081
	0.86736	1.27542	1.06077
	1.13987	1.54563	0.938987
	1.04436	1.43467	1.24852
	0.901865	1.1898	0.976201
	1.10566	0.659158	0.890383
	0.860924	1.40038	0.982695
	0.944798	1.50288	0.856271
	1.16652	1.22877	0.878854
	0.694427	1.11517	1.20623
	1.03867	1.25663	0.924946
	1.12731	1.12363	0.949694
	1.20572	1.70495	0.792735
	0.968665	1.23839	0.951638
	0.936475	1.0727	0.887315
	0.75904	1.20618	0.88911
	0.842334	0.962045	1.40498
	0.955886	1.34025	0.750532
	1.43181	1.28075	1.23221
	0.815133	0.883727	1.2815
	1.02659	1.39369	1.12329
	1.05109	0.737059	0.723145
	0.978759	1.13979	1.12778
	0.686707	0.957102	1.18291
	0.851757	0.87684	1.04152
	1.0739	1.24514	1.22142
	1.27199	0.967242	0.803639
	1.20085	1.60793	1.18914
	1.03615	1.35831	0.619096
	0.916114	1.13971	0.869015
	1.15099	1.11532	0.956315
	0.965228	0.557077	0.902514
	1.09496	1.06752	1.25488
	0.949231	0.835864	1.07949
	0.884514	0.812332	1.23014
	0.84737	0.948722	1.18716
	0.989755	0.622256	0.606398
	1.11966	0.97553	1.25576
	1.13719	0.904018	1.14189
	0.815839	0.650951	0.817726
	0.586628	1.07469	0.869247
	1.0768	1.33177	0.905755
	0.862811	1.18028	0.893392
	0.693536	0.747418	1.47078
	1.01248	1.48795	0.865022
	1.17149	1.59373	0.932702
	1.18188	1.32209	1.18583
	1.28459	0.605727	1.34364
	0.730704	0.807574	0.815874
	0.966304	1.09863	1.04947
	0.930213	1.1879	0.505579
	1.55506	1.3331	1.27515
	0.972277	0.830238	0.956315
	0.924923	0.854176	1.08726
	0.984315	1.30083	1.10531
	1.28006	1.36572	1.32532
	1.10578	1.17888	1.13081
	0.869721	0.92505	1.268
	1.39851	1.19049	1.18686
	1.00278	1.38684	1.29996
	1.2113	0.965806	1.04424
	0.779296	0.870913	1.03356
	0.918291	1.06247	1.19955
	1.36097	0.918105	1.46674
	0.726166	1.26939	1.29665
	0.764642	1.70019	0.827102
	1.30872	1.28765	1.04453
	1.5219	1.13861	1.16559
	0.968515	1.37371	1.19214
	1.10713	1.36575	1.53305
	1.03494	1.10762	1.32611
	0.94805	0.903729	1.33796
	0.98751	1.612	1.18447
	1.25736	0.967242	1.27461
	1.21079	1.32435	1.21342
	1.00557	0.956824	1.693
	0.785836	0.94533	1.0907
	1.00465	1.0478	0.944392
	0.985912	1.27274	1.0876
	0.956338	0.769226	1.38572
	1.38819	0.979465	0.915709
	0.74978	0.949196	1.32716
	1.12716	1.22767	0.915802
	0.746168	0.943582	0.799171
	0.663603	1.55661	1.49808
	0.982231	1.08403	0.959533
	0.575724	1.44448	0.797365
	1.10158	1.36034	0.831153
	0.930734	1.17189	1.02596
	1.12975	1.10845	0.985843
	1.18778	1.10981	1.10305
	0.733181	0.687876	0.816557
	0.859176	1.08137	1.00124
	0.887964	1.14171	1.17066
	1.10256	1.15639	1.27615
	0.758785	0.943918	0.959382
	1.16444	1.19299	1.02437
	1.20234	0.946082	0.729593
	1.37957	1.13613	0.667886
	0.825921	1.02276	1.38462
	1.11357	0.902421	1.11061
	1.0518	1.44454	0.85906
	1.17884	1.08326	0.969476
	1.11318	1.06094	0.616712
	1.12652	1.16041	0.754606
	1.03427	0.937864	1.18408
	1.0887	1.02548	0.893057
	1.27262	1.02502	0.773914
	0.908764	1.38976	1.07166
	0.567575	1.15114	1.07793
	1.2195	0.866249	1.3802
	0.591339	0.911044	1.05551
	0.931498	1.08256	0.789378
	0.733285	1.26233	0.657063
	1.45731	1.13309	1.40975
	1.04307	1.52116	0.75052
	0.515626	0.722995	0.942355
	1.08729	0.956951	1.62924
	0.540316	0.805653	0.984165
	1.07461	1.01829	1.18402
	0.853539	1.09951	1.097
	1.03629	1.15604	1.2509
	0.59524	0.741515	0.80174
	0.683512	1.09329	0.607602
	1.08941	1.03027	0.883611
	0.935086	1.13531	1.61363
	0.667642	0.851375	1.40543
	0.831732	1.4696	1.43945
	1.29908	1.13112	0.930213
	1.09493	1.19643	1.1521
	1.09173	0.872013	1.12834
	0.976861	1.2433	1.10815
	0.634213	1.04785	0.822252
	1.08213	1.13667	1.07915
	0.861352	1.1104	1.08817
	1.17338	1.33733	1.08997
	1.05923	1.1397	0.74317
	0.699324	1.11873	0.981977
	1.01073	0.990485	0.914216
	1.1292	1.18988	1.15391
	1.24314	1.21408	0.793615
	1.11869	1.50029	1.02107
	1.51169	0.991306	1.11569
	1.36018	0.883426	1.08765
	0.699972	0.825493	0.99765
	1.08272	1.27052	1.1759
	0.918128	0.945955	0.928592
	0.977717	1.03611	0.834186
	1.10428	1.11433	0.766899
	1.38538	1.32731	0.69386
	0.75368	1.17932	0.961431
	1.40559	1.37647	1.17297
	1.14741	0.821464	0.851259
	1.00485	0.810966	0.882616
	1.14219	1.08034	1.13237
	0.829058	1.25731	1.02653
	1.17157	0.805942	1.07949
	0.788545	0.84208	0.990623
	0.835956	0.831847	1.16379
	1.16782	0.648636	0.892408
	1.10043	1.01902	0.997985
	1.12507	0.992418	1.36283
	1.11966	1.0805	0.937748
	1.20113	1.07615	0.692923
	1.44254	0.771506	0.946522
	0.74934	1.44136	1.29882
	1.48374	1.03301	1.03078
	1.18734	1.4394	0.640557
	1.25354	1.40189	1.25039
	1.38449	0.6871	1.20297
	0.942818	1.03545	1.02112
	1.18826	1.11018	0.955933
	0.67049	0.894388	1.12991
	1.24248	0.939091	0.788649
	0.988841	1.20255	1.78104
	1.00437	1.4645	1.08135
	0.521356	1.10087	0.769284
	0.910477	1.21894	1.16166
	0.719163	1.24949	1.10573
	0.937135	1.16993	0.959706
	0.986711	0.742302	0.876632
	1.36656	1.49759	1.25404
	0.852185	0.842462	0.939045
	1.05691	1.38457	1.03846
	0.607313	1.47488	0.841756
	1.17669	0.94033	0.889353
	1.1635	0.987973	0.540385
	1.45064	0.894932	0.916994
	1.08276	1.18709	0.94621
	1.45631	0.954613	1.12597
	1.31201	1.30625	1.17554
	1.34421	1.29372	0.93673
	1.18337	1.31521	0.946001
	1.01147	0.85002	0.518624
	0.676613	1.2685	1.02112
	0.785906	1.14061	0.849349
	0.830204	1.41696	0.621978
	1.08032	1.22948	1.2396
	0.925675	1.09929	0.525801
	0.727729	1.03778	1.03538
	0.942077	1.01945	0.932435
	0.616527	1.20045	1.23745
	1.04212	0.9321	1.05198
	0.878657	1.05316	0.771576
	0.743923	0.773208	0.866469
	0.78116	0.924437	0.759734
	1.24316	1.097	0.993749
	0.933928	1.08022	1.16581
	0.797434	0.992314	0.762281
	0.801625	1.11018	1.0967
	1.32091	1.20703	0.698131
	1.05358	0.998379	0.768902
	0.961836	1.20743	0.760788
	0.819265	0.540038	0.722555
	0.807065	0.87383	0.788128
	1.04912	1.14645	0.721721
	0.787735	1.01602	1.25212
	1.19973	1.43335	0.441939
	0.92571	0.98413	1.26751
	1.1495	0.975831	1.37016
	0.910558	0.718943	0.717578
	0.855657	0.776391	1.08399
	1.33305	0.727903	0.833167
	1.00419	1.21838	1.05174
	0.714012	1.24124	0.840725
	0.642362	0.751377	1.04055
	0.786126	1.34944	0.873749
	1.10709	0.949613	1.03513
	0.649076	1.39604	1.2594
	1.04741	1.02214	0.482128
	0.917457	0.982521	0.912827
	1.13931	1.31248	1.38247
	0.741527	1.33062	1.39453
	1.01728	1.03469	1.37612
	0.84958	1.20108	0.995404
	0.743298	0.973712	1.2147
	0.957496	1.36585	1.33155
	0.685213	0.502905	0.998518
	0.891841	1.34202	1.28878
	0.928859	1.55129	0.633473
	1.11248	0.941904	1.03015
	1.08425	1.55852	0.777051
	1.19116	1.50182	1.01892
	1.08805	1.10045	0.912202
	0.545849	1.45587	1.35643
	0.677979	0.793892	1.28317
	0.917793	0.882928	0.601444
	1.09641	0.959104	1.21437
	1.17926	1.41473	1.03116
	0.979141	0.641355	0.764144
	0.982347	0.833202	0.805109
	0.731607	1.23541	1.1112
	1.00191	1.33142	0.767883
	1.38124	1.22445	1.38635
	1.21725	1.24508	1.2791
	1.09842	1.25449	0.923279
	0.635278	0.921335	0.500312
	0.616642	1.29607	1.03268
	0.924425	1.08704	1.08138
	0.685132	0.963017	0.70481
	0.868286	0.905523	1.3013
	1.44311	1.02214	0.87721
	0.973608	1.19879	1.18014
	0.633565	0.796057	0.961732
	0.891471	1.32879	1.39314
	1.62995	1.08298	0.798986
	0.857787	1.18397	1.61207
	0.92299	1.60859	0.950886
	1.30837	0.882836	0.830979
	0.733644	0.996932	0.768821
	1.12672	0.867279	1.04654
	1.02007	1.20627	0.945272
	1.27281	1.33377	0.959961
	0.970483	1.23951	1.2402
	0.606155	1.03012	1.37219
	1.87522	1.15879	0.581859
	0.848759	0.830134	1.41315
	0.983528	1.57864	1.08679
	1.13829	0.824879	0.529088
	0.741596	1.34627	0.854349
	1.00565	1.17875	1.05432
	1.12719	0.76235	1.28604
	0.743876	0.692784	0.663614
	0.681509	1.12054	1.29948
	1.60378	0.874976	0.894203
	1.22295	0.88544	1.41707
	1.19461	1.07922	1.2153
	1.03791	1.3088	1.45747
	0.91329	1.07758	1.65349
	0.991897	1.11636	1.25681
	1.0457	1.27314	1.15755
	0.987626	1.105	1.19435
	1.50853	1.00707	0.828097
	0.539066	1.02852	0.882894
	0.866966	1.13607	0.766517
	0.916195	0.888091	1.1441
	0.749062	0.889399	1.16346
	1.01101	0.87772	0.994733
	1.01517	0.8265	0.723226
	1.26851	0.813964	1.21576
	0.791091	1.20967	1.29143
	1.02533	1.17326	1.41548
	0.782514	1.44819	0.804831
	1.20383	1.06327	0.892536
	1.12047	1.14071	0.984419
	0.841281	1.82685	1.03182
	0.909158	1.5834	1.09039
	0.691997	1.38417	1.17081
	0.964475	1.50684	0.781739
	0.610392	1.23716	0.627766
	1.02184	1.07636	0.72994
	0.863262	0.97546	1.05125
	1.38139	0.812552	1.08615
	0.760845	0.864813	0.727104
	0.876273	1.19391	1.17725
	1.58601	1.66799	1.00523
	0.951326	1.25513	1.34008
	1.03934	1.18607	0.873784
	1.09701	0.525905	1.01923
	1.16835	1.50009	1.31735
	0.713457	1.07425	0.769284
	1.17796	1.17834	1.02109
	1.3823	1.36102	0.801243
	0.752708	1.13307	0.836593
	0.766992	1.05831	1.41496
	0.817321	0.731016	1.11613
	1.24506	1.33361	1.1159
	1.21443	1.09232	0.817506
	1.07633	0.763577	0.943513
	1.20836	1.41008	1.22935
	0.903208	1.277	0.657097
	0.832854	1.26846	0.853666
	0.804403	0.864489	0.965934
	1.22391	1.07403	0.69452
	1.06844	0.979488	0.956697
	1.12846	1.08439	1.4441
	1.04092	1.13559	0.899041
	1.14097	1.00396	1.33738
	1.02563	1.43792	0.998483
	1.07259	1.0702	1.34542
	0.972879	0.828097	1.34665
	0.642142	1.13719	1.1728
	1.41317	1.28736	0.879016
	0.792168	1.33995	1.00268
	1.4911	0.968561	1.2965
	1.02067	1.31523	1.35587
	0.914204	1.2605	1.13657
	1.06707	1.125	0.861433
	0.544518	1.02705	0.793568
	0.718758	1.4819	1.28665
	1.08652	1.15711	0.906738
	1.09555	1.027	0.920686
	0.963642	1.57598	0.803731
	1.12734	1.38127	1.29085
	0.616399	1.60848	1.20015
	0.9421	1.33281	1.12382
	1.18345	1.37969	1.09894
	1.27137	1.38495	1.16734
	0.994918	1.37169	0.706454
	1.00197	0.913533	1.15465
	1.12382	1.20387	1.38666
	1.12042	1.4127	0.797238
	1.06104	1.27658	1.11183
	1.2872	1.49364	0.954011
	1.28447	1.08186	1.12493
	1.05395	1.24949	0.833676
	1.3016	1.01257	1.21723
	0.900442	1.10803	1.17348
	0.826731	1.02778	1.08443
	0.542168	1.04895	0.927435
	1.10897	1.03124	1.08806
	0.622036	1.07597	1.16409
	0.919575	0.865624	0.926474
	0.774562	1.34201	0.98479
	0.794714	1.3047	0.989397
	0.863737	1.0561	0.901148
	0.863714	0.921173	0.925178
	1.32134	1.00108	0.758241
	1.05012	0.82893	0.855275
	0.923117	1.12608	1.14326
	1.44121	0.879722	1.15487
	0.984975	1.20545	0.857671
	1.05954	1.43675	1.31022
	0.801729	0.918186	0.60384
	0.887697	1.80076	1.05581
	1.1567	1.16932	0.922539
	1.01968	0.517849	0.628241
	0.588434	0.945909	1.25633
	1.00031	0.817425	0.878715
	1.23561	1.03587	0.553118
	0.991804	1.39649	0.919355
	1.29165	1.27075	0.84759
	0.651426	1.09769	1.28672
	1.10952	0.935398	1.23932
	0.914725	1.12209	0.896332
	1.08601	1.06437	0.796694
	0.815561	1.16353	1.01149
	0.898879	1.25637	0.793603
	1.22627	1.03249	0.96076
	0.966154	1.16497	0.619571
	0.704208	1.00171	1.08489
	1.06392	0.774087	1.21202
	1.31969	1.51294	1.0466
	1.15975	0.974823	1.4691
	0.836038	1.02469	0.883067
	0.630255	1.33501	1.35284
	0.970483	1.26726	1.22612
	0.916705	1.00701	0.939855
	0.918383	1.30585	0.553627
	1.15832	1.42669	1.33915
	0.408753	1.13986	1.14625
	1.24532	0.938292	0.857266
	0.947668	1.27795	1.26723
	1.05006	1.40252	0.909956
	0.719962	1.16084	1.05774
	0.94063	1.18679	0.889862
	0.660188	1.20055	0.412121
	0.844129	0.76602	0.906553
	0.874421	0.856329	0.862371
	0.97002	1.25143	0.791091
	0.543615	0.83885	0.974175
	1.5407	1.11134	1.32436
	0.849361	1.39478	0.959104
	1.08498	0.885313	1.07793
	1.1277	1.36605	1.03735
	0.991596	0.850692	1.50542
	1.39063	1.42118	1.16198
	1.63332	1.03726	0.844117
	1.45175	0.859037	0.773358
	1.54163	1.17917	0.611248
	0.929773	1.27155	0.798789
	1.32636	0.97796	0.959718
	1.03265	1.18081	0.945179
	1.08765	1.47911	0.615508
	1.32923	0.901472	1.26668
	1.04485	1.41754	1.11082
	0.973805	1.4408	0.928801
	0.940966	1.14271	1.01759
	0.764341	1.20554	1.48543
	0.721397	1.20097	1.02523
	0.930815	0.917885	1.11892
	0.893832	1.23121	0.967543
	1.18659	0.926254	0.745231
	1.28161	1.05197	1.05198
	1.24186	1.31492	0.726467
	0.765765	1.29923	1.06277
	1.24634	0.868703	1.4962
	1.18756	1.12545	0.998518
	0.932609	1.01594	0.896599
	1.03821	1.1799	0.740473
	0.974523	1.07733	1.3852
	1.3932	1.02489	0.662272
	0.895036	0.83282	1.07542
	0.769724	1.47975	1.2914
	0.917087	0.984222	0.880474
	0.996307	0.915999	0.951801
	0.963723	0.984639	1.07527
	N	H/R + air	H/R + sevo
experiment2	0.881656	0.853036	1.15306
	0.863502	0.821581	0.884445
	0.956659	1.15438	1.11615
	0.896183	1.24057	1.12712
	1.24769	1.2259	0.957987
	1.17657	0.79902	1.1917
	0.512718	1.34189	1.19891
	0.765881	0.881466	1.42201
	0.980325	1.19897	1.1519
	1.24583	1.32889	1.14758
	0.865075	1.35226	1.39728
	1.03034	1.18803	1.56881
	1.42602	0.827328	0.733266
	1.1902	0.807835	1.23361
	0.754076	0.808694	1.09284
	1.03585	1.31863	1.18754
	0.99473	1.38547	0.793809
	1.03686	1.41921	0.746522
	0.766684	1.06554	0.776046
	0.663116	1.3472	1.53561
	0.985804	1.31706	1.62173
	0.909997	1.28989	1.19525
	1.03684	1.09346	1.20556
	0.935359	0.86474	0.810122
	0.949831	0.861828	1.21811
	0.935906	0.941697	1.11573
	1.00334	1.5827	1.39039
	0.992845	1.64987	1.08919
	1.03871	1.20475	1.00011
	1.18285	1.22589	0.877315
	1.01727	1.02498	0.988393
	0.996951	1.13928	1.17508
	0.954495	0.945245	0.904273
	0.721439	0.698498	1.36646
	1.23666	1.33624	1.2869
	0.858168	0.606735	1.11603
	0.975505	0.8153	0.944854
	0.733088	0.854665	0.658028
	0.70969	0.831099	1.38998
	0.592687	1.54265	1.01201
	0.925774	0.975996	1.45049
	0.766138	1.35105	1.28462
	0.93007	1.16596	1.21511
	1.01092	0.775187	0.839345
	1.21258	1.05713	0.98133
	0.999473	1.01478	1.10768
	0.554181	1.09819	0.800683
	0.947889	0.546315	1.21491
	0.929613	1.26457	1.32785
	1.26358	0.975215	0.847992
	1.07492	1.08167	0.937501
	1.13853	1.04154	0.778144
	0.742014	0.826948	0.94462
	0.877349	0.812889	0.901093
	0.98124	1.16665	0.674118
	1.02842	1.37215	0.804688
	0.959516	1.10043	0.724887
	0.957519	1.32752	0.975472
	1.09454	0.971087	0.948659
	1.17024	1.35986	0.878654
	0.801408	1.14571	1.20608
	0.788331	0.824616	1.16346
	1.07089	1.10547	1.20785
	1.29245	0.977737	1.07048
	0.891653	1.17488	1.1326
	1.24459	1.39436	0.609681
	1.00247	1.0066	1.53499
	0.985536	1.1059	0.764207
	1.10891	1.33997	1.03706
	0.955823	1.12319	1.43951
	0.844667	1.38363	1.05169
	0.67963	1.05485	0.909093
	1.0486	0.555576	1.14948
	0.405011	1.06949	0.829437
	0.672511	0.671027	0.965229
	1.19399	0.755493	0.846263
	0.739292	1.3498	1.70822
	1.07557	1.0352	1.07604
	0.787684	0.987455	0.977291
	1.03519	1.3572	0.711352
	1.142	1.15167	0.920809
	0.808203	0.927493	1.60819
	1.4059	0.907888	0.87437
	1.02487	1.0075	0.710058
	1.01545	1.42257	1.19909
	1.23931	1.02932	1.09626
	0.82301	1.35762	0.742349
	1.13703	1.00457	0.769831
	0.921501	1.06248	1.11769
	0.91841	0.748988	1.18463
	0.934165	1.34945	0.991372
	1.07769	1.43248	0.942768
	0.8047	1.4683	0.977469
	1.04954	1.0719	0.753485
	1.06208	0.82918	1.05447
	1.51536	0.581083	0.938751
	1.17538	0.87341	1.30224
	1.22078	1.14662	1.05688
	1.21882	0.988594	1.27749
	0.692094	1.08637	0.687418
	0.682397	0.72559	1.00728
	0.906717	0.879179	0.902287
	1.13393	0.882649	1.0406
	0.525249	0.940614	0.753139
	1.06601	0.90482	0.509974
	0.62721	1.0891	1.11893
	1.0503	1.28947	1.30979
	1.02115	0.941853	1.12206
	0.734996	1.54308	0.942534
	0.92959	1.16074	1.26506
	1.13284	1.22723	1.11982
	1.11911	1.2273	0.946037
	0.795751	1.33843	0.833889
	1.19911	0.907408	1.27705
	0.917897	1.15452	0.916971
	0.880484	0.647239	1.94779
	0.967851	1.09539	0.878654
	0.960933	1.55248	0.734259
	1.18549	1.03386	0.61536
	0.924536	1.05715	1.38508
	1.05623	1.13232	1.31954
	0.938093	1.09874	1.14807
	0.904407	1.50066	0.873187
	0.936397	1.05574	1.40133
	0.963365	1.05096	1.42217
	1.03795	1.29586	0.759097
	0.918254	1.2544	0.961792
	0.808627	0.92853	0.704791
	0.867173	0.815277	1.11748
	1.01237	1.36035	0.829649
	0.979065	0.623707	1.49446
	1.01484	1.12404	0.928787
	1.17592	0.433118	1.02076
	0.920798	1.05873	0.884925
	0.916703	0.756062	0.551169
	0.622111	1.62591	1.22972
	0.926957	0.860344	1.16759
	0.76038	1.71582	1.17655
	1.65285	1.24982	0.767878
	0.887904	1.17312	0.970339
	1.16383	0.789625	1.09892
	0.77551	1.00443	1.2382
	0.897444	1.07877	0.778579
	1.04871	0.888384	1.17908
	0.961524	1.05099	1.13929
	1.11456	0.69871	1.07988
	0.868489	1.45031	1.22082
	1.18308	1.44038	1.27221
	0.609235	1.34234	1.35806
	1.18751	0.872272	1.36929
	1.23213	0.919771	1.22572
	1.10012	1.14769	1.14528
	1.00041	0.475875	1.03192
	1.31091	0.990278	1.16991
	1.00145	0.968732	0.937669
	0.935772	1.17694	0.968476
	1.12559	1.0304	1.10628
	0.907877	1.6919	0.522459
	0.94732	1.32409	1.33021
	0.877092	0.856584	1.02153
	0.902967	0.980493	1.41024
	0.979567	0.814898	0.861214
	0.586919	1.33889	1.25883
	1.01904	1.38393	0.720636
	0.806284	1.18484	1.74897
	1.14684	0.844455	1.00204
	0.837236	1.10917	0.761027
	0.688869	0.720502	1.17538
	1.10224	0.942567	1.46827
	1.23304	1.3455	0.935671
	1.21263	0.900546	1.15287
	1.28066	0.939432	1.64764
	0.888507	1.30008	0.858425
	1.11729	0.911035	1.20058
	0.843975	1.29361	1.18841
	1.50901	1.32166	1.11114
	1.35626	1.30464	0.961547
	0.854754	1.00259	1.46198
	0.986362	0.88112	1.0928
	1.13284	1.2461	1.15607
	1.28828	1.34376	0.675334
	1.16545	0.979533	0.733188
	1.08704	1.01901	1.21632
	0.780219	0.660148	1.35283
	1.05264	1.81603	1.21555
	0.853694	1.24076	1.03183
	1.10268	0.83515	1.09484
	1.38591	1.24806	0.874325
	1.08312	1.34901	0.639294
	1.08306	0.738723	0.936397
	0.928597	1.73831	1.12591
	0.97285	1.00561	1.01727
	0.595075	0.961881	0.794769
	1.10242	0.727944	1.27021
	1.02998	0.869717	1.47467
	0.977603	1.07756	1.15158
	0.95368	1.33124	0.960018
	0.965206	0.960676	0.907922
	0.736803	0.822708	1.19798
	0.925919	1.09781	1.20223
	0.908491	1.31396	0.975539
	0.977636	1.118	1.0097
	0.984833	1.43737	0.994418
	0.996125	1.00109	0.785173
	0.898236	1.27411	1.76117
	0.685231	1.22204	1.02488
	0.796074	0.614769	1.36752
	1.31792	1.28821	1.24657
	0.840539	1.09636	1.10477
	1.01678	1.14099	1.4346
	1.05583	1.35806	0.738834
	0.910142	1.12765	1.41656
	0.945669	1.1884	1.00088
	1.27502	1.33401	0.902131
	0.577758	1.35532	0.986953
	0.639997	1.00255	1.24453
	1.03073	1.09504	0.90675
	0.92718	1.16916	1.56069
	1.20779	1.25085	1.14868
	1.13622	1.31207	1.36968
	0.794735	1.07229	1.01239
	0.806563	1.24887	1.12948
	1.1259	1.18743	1.45411
	0.827239	1.42982	1.22656
	1.26007	1.11283	1.09192
	1.06689	0.896998	0.942567
	1.03578	0.818546	1.24561
	1.14189	1.3537	1.0093
	1.40152	1.14919	1.06528
	0.732084	1.4221	1.02187
	1.00212	0.985849	1.01639
	0.809866	0.968208	1.12057
	0.7042	0.949161	1.27796
	0.69726	1.50231	1.23044
	0.873087	0.87813	0.761596
	0.97411	0.623082	0.745339
	0.673415	0.954874	0.768113
	0.5824	1.28647	1.30847
	0.946327	1.20771	0.856841
	0.985893	0.433095	1.1113
	1.12393	1.04193	0.624153
	0.844511	1.18746	1.01857
	0.928039	0.512384	1.02938
	1.02013	1.08148	1.26009
	0.970585	0.801943	0.965318
	1.20994	0.986395	0.880216
	0.674564	0.59194	1.36783
	1.11299	1.18423	1.12041
	1.13529	0.881678	1.30764
	0.89548	1.36917	1.12406
	0.890805	1.07556	0.99617
	1.05896	1.13306	0.91378
	0.910075	1.45479	0.818535
	1.17463	0.908669	0.64263
	1.1077	1.35888	0.919526
	1.09584	1.19534	1.45826
	0.926276	1.29153	1.42072
	1.27588	1.14774	0.886833
	0.802345	1.01005	1.54232
	1.07679	0.995668	0.870052
	1.05706	1.65082	0.837627
	1.13607	0.964883	1.33988
	0.94963	1.02487	1.23386
	1.32184	1.21985	1.46624
	1.02488	1.00423	1.16953
	0.935995	1.02537	1.34328
	1.00359	1.4239	1.5349
	0.934634	1.61109	0.648433
	1.0858	0.894142	1.36739
	1.17398	1.29932	1.26367
	0.916402	0.953167	0.65525
	1.3691	0.54954	0.753317
	1.15818	0.833677	1.1207
	0.905054	1.11842	1.30779
	1.05862	0.881633	1.13227
	0.878152	1.184	1.15725
	1.03183	1.15694	1.44717
	1.25654	1.13432	1.1131
	1.13042	1.19431	1.29755
	1.45642	1.49981	1.10041
	0.986819	0.930885	1.16748
	0.695441	1.19485	1.47076
	0.718159	1.32244	0.759119
	0.960453	1.30061	1.05901
	1.38017	1.26901	0.915264
	0.925462	1.51555	1.11473
	1.0985	1.23615	1.26472
	1.26201	1.26211	0.994083
	0.903637	0.854609	1.36552
	0.900334	0.634039	0.874905
	1.05897	1.06781	1.04964
	0.797436	1.57439	1.11213
	0.847992	1.24397	0.743799
	1.21772	0.915208	0.719709
	1.3684	1.17617	0.982457
	0.649136	0.940648	0.801776
	0.959204	1.0506	1.10374
	1.42265	1.42998	1.02955
	0.896418	1.14936	0.88806
	0.941518	1.20845	1.33162
	1.49718	1.05981	1.35812
	1.19979	0.990702	1.34048
	0.884044	1.15914	1.27476
	0.703497	0.932904	1.07047
	0.939822	0.745038	1.00843
	0.871134	0.986228	0.722666
	0.779427	0.948726	0.910421
	0.857767	0.878744	1.22078
	0.997832	1.66048	1.23101
	1.06432	0.938104	0.869918
	0.835529	1.20784	1.21462
	0.879692	0.902354	1.44689
	1.15472	1.41556	0.789603
	0.76616	0.754109	1.46987
	0.800694	1.10086	1.09362
	1.31109	0.996237	1.24423
	1.59634	0.826	1.23388
	1.01644	0.988236	1.06549
	0.858503	1.07336	0.879313
	0.756843	1.61598	0.938439
	1.27491	1.2114	0.833677
	0.829604	0.966657	1.11913
	1.10868	0.91378	0.70121
	0.94761	1.64393	0.827685
	0.895235	1.18295	0.857945
	0.857309	1.40476	0.49346
	0.734873	1.05957	0.601781
	1.0536	1.00854	1.12778
	0.81261	0.994764	0.846374
	0.986708	1.56981	0.703475
	1.15176	1.25193	0.98625
	0.936676	1.40291	1.13828
	1.17109	1.43086	1.03614
	1.43643	1.23672	0.996717
	0.802669	1.20055	0.78543
	1.39404	0.495435	1.59917
	1.21934	1.17774	0.929691
	1.60889	1.31709	1.21179
	0.659881	1.39749	1.37409
	0.848372	0.927136	0.937334
	0.975048	1.70394	0.989442
	0.981865	1.38718	1.71991
	1.4744	0.995523	0.970484
	0.805949	1.17056	0.912597
	1.08321	1.23802	0.997687
	0.647082	1.11624	0.936664
	1.01657	0.968944	0.754388
	1.11364	1.27244	0.576676
	1.08501	1.15805	0.714309
	1.02576	1.10721	0.700071
	0.807667	0.866046	1.11786
	1.29169	1.13825	1.28287
	0.958601	1.03974	1.04009
	0.893483	0.878811	1.07718
	1.00694	0.851596	1.08452
	1.42496	0.928051	0.90367
	0.804197	0.770523	1.2238
	1.19516	1.40015	1.55602
	1.08026	0.903626	0.533104
	1.09115	1.12122	1.08638
	0.985983	1.00257	1.2125
	1.11042	1.26274	1.17161
	1.14287	0.819082	1.71593
	0.757345	1.21642	0.926567
	1.07097	1.19602	0.465889
	1.20679	1.52016	1.00641
	0.819651	0.575906	1.14277
	1.11164	1.12762	1.05836
	0.917986	0.847903	1.20416
	1.60762	1.5214	1.10892
	1.21109	1.13793	0.86657
	0.594082	0.764241	1.34917
	0.847222	0.860712	1.27435
	1.17209	1.04785	1.4571
	1.25231	0.989263	1.02043
	1.18433	1.35599	1.24219
	1.03599	0.990122	1.41562
	1.331	0.887871	1.00684
	1.21326	0.771627	1.00731
	1.0747	1.18215	1.1903
	1.18895	0.931989	1.04458
	1.1282	0.777251	1.27307
	0.960821	1.21387	1.29116
	1.11114	0.760547	0.969101
	1.06961	1.03418	0.77445
	1.01316	1.06496	1.23421
	0.977369	1.20968	0.650173
	1.01356	0.919693	1.26745
	0.89432	1.75393	1.07247
	1.03893	0.950556	1.20382
	0.824148	1.41855	0.580894
	1.44923	1.09448	0.859541
	0.794947	0.925027	0.973575
	0.922739	1.21879	0.897199
	0.862386	0.84787	1.24699
	0.793218	1.45419	1.17133
	0.830285	1.05198	0.841788
	1.17253	1.21568	0.914337
	1.16468	0.88266	0.99791
	1.33706	0.705606	1.77767
	0.977904	1.14641	0.799065
	1.14557	1.18957	0.893026
	0.664455	1.15224	1.00681
	1.10763	1.29809	0.964314
	0.70815	1.08155	1.02791
	0.668327	0.867084	1.46291
	1.24112	0.701935	0.699949
	0.890526	0.994228	1.02161
	1.00116	1.28994	1.2356
	1.26971	1.51751	1.09941
	1.41244	1.25022	1.33244
	1.32216	0.753886	0.815645
	0.680534	1.17676	1.40042
	1.50487	0.839311	1.08046
	0.710605	1.0077	1.22147
	0.682453	1.09246	1.0252
	1.15968	1.32536	0.782808
	0.821425	1.37745	1.33914
	1.27819	1.40676	0.955733
	0.957541	1.06382	0.91957
	1.02437	1.20257	0.963153
	0.821726	1.28687	1.07072
	0.565841	1.76177	1.20035
	0.928073	1.37156	0.784504
	1.10188	1.01091	1.00726
	1.3305	1.48124	1.16234
	1.0435	1.48323	1.33784
	0.692841	1.02642	0.756229
	1.0597	0.924882	1.57372
	0.973843	1.64994	1.58859
	1.01015	0.830318	1.21757
	0.729819	0.845783	0.809408
	0.801832	1.38771	0.981464
	0.870654	0.962361	0.980571
	0.850559	1.14933	1.13072
	1.21848	1.05792	1.29514
	1.01035	0.958523	1.03893
	0.92872	1.44691	0.87611
	0.984755	1.03597	1.02244
	0.822162	1.60197	0.91321
	0.9902	1.20854	0.763951
	0.905188	1.54395	1.45442
	0.741746	1.24459	0.490023
	1.17624	0.769362	1.03689
	1.0132	1.19244	0.575951
	1.12391	0.889913	1.05756
	0.999651	1.42843	1.19099
	0.899732	1.34679	0.550589
	1.04023	1.12358	1.14505
	0.995366	1.23406	0.883341
	0.978507	1.26099	1.37332
	1.0693	1.40843	0.921412
	1.10793	1.05453	0.960197
	1.31642	0.784158	1.08146
	1.27932	1.30656	1.33198
	0.958835	1.06459	1.1096
	0.841007	1.26375	1.15
	1.07672	0.833677	1.36215
	1.02544	1.02642	1.28279
	0.940358	1.44513	1.01804
	0.770534	1.37698	1.26862
	1.08631	1.22934	1.37416
	1.57279	1.22186	1.57839
	0.931788	0.949329	1.36611
	0.99444	1.17683	1.27771
	0.8366	0.943303	1.14948
	0.548402	1.17763	1.29848
	1.08875	1.02154	1.55549
	1.07156	1.53402	1.11003
	1.04294	1.31473	1.10796
	0.64889	1.26235	1.2741
	1.00716	1.0125	1.19885
	0.919749	1.04342	1.22473
	1.24197	1.24857	1.11383
	1.17109	1.04627	1.1501
	0.980325	1.17845	1.28032
	1.05167	1.06332	0.599683
	1.35855	1.18777	1.03917
	0.982133	1.61512	1.41584
	1.33661	1.04853	1.24429
	1.0426	1.31444	1.03999
	0.801787	0.7942	0.945524
	1.14034	0.823065	0.951002
	0.983059	0.959282	1.21648
	1.08808	0.894119	1.0564
	0.925997	1.0515	0.898281
	1.11707	1.19943	1.21003
	1.01311	1.0773	1.14323
	1.65535	0.693656	1.36495
	1.00274	1.05014	0.832304
	0.973809	1.24385	1.30774
	0.967226	0.972984	1.08647
	0.965876	1.30886	0.929646
	0.97632	1.19555	1.0562
	0.78948	0.879525	1.06478
	0.9928	1.31518	1.45033
	0.856952	1.457	1.52241
	1.04699	1.13618	0.905166
	1.10938	0.640812	0.848751
	1.11958	0.988482	0.850804
experiment 3	N	H/R + air	H/R + sevo
	0.824125	1.05234	0.843069
	1.12479	0.814843	1.14073
	1.02959	0.408077	0.989972
	0.622036	0.751442	1.21841
	0.889742	1.16255	1.34339
	0.978609	1.05475	1.01591
	0.965464	0.993491	1.00113
	1.04324	1.10077	1.29537
	1.14138	0.977713	0.760109
	1.07363	1.64895	0.907419
	0.718774	1.4775	0.614554
	0.895333	0.950329	1.27081
	0.964975	1.15688	0.822587
	1.0053	1.20251	1.01733
	1.34652	0.735502	1.29576
	1.17717	0.783522	0.755414
	1.27584	0.824441	0.864302
	0.681564	0.970277	1.00536
	1.06883	1.07939	0.785531
	0.815675	0.911888	0.422923
	1.06142	1.12344	1.00389
	1.36175	0.883545	0.963817
	0.625021	0.578095	0.956752
	1.00342	1.03867	0.590145
	1.40122	0.451312	0.816263
	0.697441	0.962732	1.43424
	0.927603	0.991989	0.741418
	1.60605	0.647114	1.59056
	0.986851	0.927024	1.205
	0.698183	0.661091	1.17718
	0.791438	0.814951	1.05686
	0.895414	1.03588	0.938712
	0.756825	0.782011	1.14073
	0.769427	1.26094	0.642056
	0.538931	0.8628	0.918502
	1.10237	0.963655	0.906216
	1.19456	0.571572	1.17883
	0.728092	1.00629	1.07446
	0.68863	1.3206	1.31458
	1.10301	0.781559	1.19515
	0.558436	0.885064	0.839251
	1.42072	1.28704	1.05446
	0.906153	1.24124	1.57167
	1.68287	1.14987	0.973018
	1.0529	1.03155	0.796749
	1.01148	0.877863	1.23223
	0.48436	0.80177	0.999091
	1.05429	1.36413	1.25907
	0.869223	1.18388	0.946502
	0.813721	1.43925	1.09039
	0.640473	0.588436	1.43785
	0.669306	1.22959	0.591294
	1.08413	0.43767	1.31821
	0.315437	0.817448	1.21819
	1.20465	0.886403	0.949306
	0.977107	1.21431	1.11341
	1.01021	0.789095	1.24176
	0.653682	0.997155	0.807741
	0.876569	1.31549	1.24297
	1.01244	0.904624	1.16622
	1.01511	0.796704	1.06241
	1.43377	0.659101	0.947461
	0.77187	0.92497	1.41299
	0.991899	1.12776	0.811993
	1.33123	1.06665	1.38822
	1.24351	1.28109	1.22309
	0.591421	0.754753	0.770775
	0.706009	1.33735	1.11256
	1.14538	0.937645	0.810373
	1.11861	0.944303	0.740694
	0.938893	1.14535	0.743707
	1.30191	1.13442	1.01054
	1.08969	0.793818	0.791004
	0.920962	1.07508	0.944738
	0.990388	1.32415	1.43084
	1.36335	0.9357	1.32465
	1.20721	0.919479	1.12265
	1.16443	0.584645	1.24071
	1.09684	1.05614	1.06532
	1.33007	1.21349	0.877736
	1.132	1.19316	1.1759
	1.28327	1.26094	1.33208
	1.09858	1.37359	1.17194
	1.01044	0.917398	1.36313
	0.987602	0.94234	0.887163
	1.1992	1.22855	1.47294
	0.895369	0.883346	0.921424
	1.13453	0.477874	1.0619
	0.918719	1.03348	0.835705
	1.14421	0.947334	1.22686
	1.30906	1.23593	0.965374
	0.960434	0.903728	1.47955
	0.953893	1.21452	0.840138
	0.874226	0.641613	0.880812
	1.08951	1.00682	1.2038
	0.624533	0.958923	1.38452
	1.24139	0.958787	0.992976
	1.01719	0.725007	0.640636
	0.925631	1.06362	1.14618
	1.19316	1.05029	0.790678
	1.40836	1.09253	0.86489
	1.06578	0.926599	0.565194
	1.01071	1.12783	1.21515
	1.12622	1.34848	1.03565
	0.803335	0.856947	0.897603
	1.00397	0.726645	1.48463
	0.345817	0.901394	0.938649
	0.686395	0.831679	0.969309
	0.791122	1.17042	0.909138
	1.02821	0.964912	0.86755
	0.805714	1.14804	0.841296
	0.827544	1.26368	1.26677
	1.08021	0.904588	0.614355
	1.44545	1.13262	1.35685
	1.14626	0.752501	0.918764
	1.20579	1.31724	1.08078
	0.808401	1.15845	1.10467
	0.940902	0.571807	0.67781
	0.944665	0.830385	1.05828
	0.912169	0.948818	0.712477
	1.60112	1.1683	0.896482
	0.883906	1.0833	0.949098
	1.05306	0.810193	1.66859
	0.834185	1.16192	0.753378
	1.07137	1.2257	0.880876
	1.09925	0.912603	1.04071
	1.21227	0.49879	0.554736
	1.16412	1.10644	0.729893
	1.25065	1.28418	0.988334
	1.18381	0.987249	0.52376
	0.877592	0.806411	1.18876
	1.14729	1.09702	0.968938
	1.36962	1.13047	0.613387
	0.859028	0.686694	1.36234
	1.14891	0.834628	0.845168
	1.13564	1.57559	1.42524
	1.28487	1.02197	0.90665
	0.685101	0.989257	0.920601
	0.788914	1.14025	0.71312
	0.946158	1.1208	1.39894
	1.30249	0.762452	1.34827
	1.09409	1.34359	1.34991
	1.03541	0.844055	0.784337
	0.955512	0.55005	0.487382
	1.37623	0.976981	0.845358
	1.22491	0.966658	1.04163
	1.06409	0.793139	0.942132
	0.951061	1.15878	1.08358
	0.776068	1.23958	1.12236
	1.04959	1.32109	1.21815
	0.95914	1.48137	0.919506
	0.89052	0.860285	0.783776
	0.88682	1.09302	1.32791
	0.865867	1.19389	1.07775
	0.774141	1.60601	0.459961
	1.3512	0.596732	1.18035
	0.740161	1.27157	1.04634
	0.704878	1.24926	1.03822
	1.10952	1.10303	0.927874
	1.35312	1.00655	1.28791
	0.982056	1.07993	1.12125
	0.973859	1.20028	0.460386
	1.18026	0.691398	0.972312
	1.29126	0.787584	1.34987
	1.09071	1.05962	0.517255
	1.02013	0.955494	0.787141
	1.23663	0.921795	1.03179
	0.915715	1.0972	0.66357
	0.3156	0.858539	1.31304
	1.32986	0.843295	1.09447
	0.960117	1.24044	0.919741
	0.927983	0.918203	1.00551
	1.21727	0.960533	0.686042
	0.900001	1.38533	0.89906
	1.16134	0.91206	0.667487
	1.61199	1.19199	1.01899
	1.57355	0.579199	0.864139
	1.22706	1.10181	0.898988
	1.06679	1.29871	0.654921
	0.81752	0.755812	1.26266
	1.24469	1.37733	1.31114
	0.814996	1.04061	1.27943
	1.15136	1.27207	0.818832
	0.747995	1.1108	0.995074
	0.857616	0.642907	1.00632
	0.935962	0.967771	0.955603
	1.32749	1.35435	1.61267
	1.00709	1.31046	1.13426
	1.3868	0.806547	1.16012
	0.921125	0.905655	0.983784
	1.10174	0.771101	0.459355
	1.38243	0.755296	0.914051
	0.89023	0.716277	0.843657
	0.906487	1.46074	0.625808
	0.690349	1.07631	0.769346
	0.658576	1.28043	0.852912
	0.792198	0.904705	1.20886
	0.47677	0.711536	0.466782
	1.21201	0.768586	1.49927
	0.428261	0.97869	0.849465
	0.516251	1.15617	0.762905
	1.2895	0.609072	0.798079
	1.32559	1.13294	0.77794
	1.03254	1.19721	0.36961
	0.98999	1.21289	1.94003
	1.1533	0.662792	1.42918
	1.07512	1.22557	0.929177
	1.13507	0.883463	1.0346
	0.796079	0.862375	1.61023
	0.64981	1.5213	1.08871
	1.02259	1.04237	0.961158
	0.935881	0.799617	0.930489
	1.14281	0.852351	0.968078
	0.907075	1.11978	0.996079
	0.523135	0.915444	1.15919
	1.10037	1.07461	0.715327
	0.830105	0.893008	1.06557
	1.17548	1.1383	1.21758
	1.02506	0.774792	0.85056
	0.898789	0.568849	1.27657
	0.692239	0.714956	1.04222
	0.647738	0.609189	1.00592
	0.606964	1.06809	0.868554
	1.02431	0.45523	1.50102
	1.12276	0.933239	0.666501
	0.943733	0.946601	1.05344
	0.871711	1.13179	1.15628
	0.818543	0.720719	0.822415
	0.481284	1.01663	0.945525
	0.769807	0.922926	1.43437
	1.09698	0.942014	0.970946
	0.981459	1.01519	1.38343
	1.3903	0.914141	0.833208
	1.03835	0.670825	0.876461
	1.19788	1.36824	1.42206
	1.41663	0.758227	0.61877
	0.996196	1.38015	0.91035
	0.952319	0.991021	1.70338
	0.795401	1.24563	0.866229
	0.7264	0.895704	0.860973
	1.17177	1.49465	0.497424
	0.814834	1.30025	0.828033
	0.734696	1.24576	0.975443
	0.979668	1.79001	0.946203
	1.1563	0.678452	0.995201
	0.906307	1.08808	1.18737
	0.921496	0.528582	0.974185
	1.49143	0.968115	1.09186
	0.833705	1.18363	0.523416
	1.12293	1.31399	0.80613
	1.06297	1.21423	0.860755
	1.37816	0.693416	0.850822
	0.991845	0.694275	0.898219
	0.943742	1.5298	1.11568
	1.15356	1.39028	0.859525
	1.04056	1.19715	1.1828
	0.894428	1.01215	1.18814
	1.11773	1.36077	0.855074
	1.27471	0.656966	1.21198
	1.08954	1.20085	1.23751
	1.07663	1.49633	1.24025
	0.85587	1.01662	1.03854
	1.05715	0.699205	1.14799
	0.94585	0.863334	0.764994
	0.860113	1.61621	0.512967
	0.849972	0.706081	1.09575
	0.956716	1.22694	1.13119
	0.809804	0.741454	1.10652
	0.619349	0.746023	1.14576
	0.950329	0.983341	0.610112
	1.17365	1.50179	1.0009
	0.921976	0.754744	1.27402
	1.05311	0.68236	1.10785
	1.08925	1.14013	1.05185
	0.851555	1.5624	0.891542
	0.914005	0.405662	1.29583
	1.02343	0.627373	1.28088
	0.886512	0.587848	0.592941
	0.961538	1.21969	0.477964
	1.06228	1.23241	1.26669
	1.09764	0.940947	0.571681
	1.49847	0.397538	1.00681
	1.40104	1.05468	1.11877
	1.3145	1.56001	1.18739
	1.21793	1.19492	0.916168
	1.28405	0.6256	0.7955
	0.328275	0.829444	0.740097
	1.07518	0.664402	1.16766
	0.601409	0.768975	0.909871
	1.18629	1.26636	1.01901
	0.77728	1.46915	1.10887
	0.312768	0.857689	0.941933
	1.09909	0.849972	1.41984
	1.08069	1.39065	1.38583
	0.935555	0.859018	0.683753
	0.945525	0.650995	0.74975
	1.41768	0.762461	0.690575
	1.09216	1.17756	1.10042
	0.882748	1.32543	1.08173
	1.42956	0.793275	0.760797
	1.19642	1.22134	1.10255
	0.881817	0.907763	0.904579
	1.51498	0.938776	1.58296
	0.947795	1.02977	1.3964
	1.12348	0.895649	1.05223
	0.928254	1.15618	0.737655
	0.965111	1.39677	0.675982
	1.78734	0.88207	1.13964
	0.936161	0.999064	0.871621
	0.934117	0.967708	0.996042
	0.6182	0.995653	0.789502
	0.853446	0.756436	1.20487
	1.41802	1.10333	1.70854
	1.0765	1.41614	0.741029
	0.773317	0.974846	1.40925
	0.836971	0.874679	1.18558
	1.108	0.719018	0.55394
	1.32274	1.66531	0.898047
	1.03587	1.31828	1.2496
	0.524076	1.23048	1.45716
	0.687001	1.10043	1.16755
	1.04778	1.27029	1.03697
	1.09677	0.925667	1.19067
	0.810346	1.19209	1.08338
	0.717869	0.834239	0.778248
	0.84885	1.02824	1.25662
	0.963374	1.05917	1.17224
	1.13744	1.16829	1.2102
	0.487581	1.31396	0.513555
	0.887914	0.725315	0.909464
	1.06759	1.37808	1.0084
	0.974945	0.773598	1.31469
	0.427528	0.822424	1.11652
	0.760679	1.30411	1.03597
	0.958498	0.8105	1.36412
	0.923143	1.05952	0.961058
	0.522222	1.35837	0.896147
	0.949858	1.4703	1.16302
	1.20813	1.146	0.860692
	0.710903	0.668935	0.634529
	1.16653	1.45126	0.602114
	0.748285	0.919696	1.15019
	0.913987	0.932045	0.38878
	1.1821	0.877085	0.671214
	1.17344	1.181	0.79797
	0.909744	1.26131	1.24483
	0.933167	0.886168	1.04824
	0.879103	0.351688	1.15984
	1.2927	1.21102	0.672173
	0.581162	0.746512	1.21518
	0.899892	1.14918	0.951803
	1.09268	0.901792	1.48925
	0.897612	0.76314	1.3158
	1.35851	1.30706	1.12329
	0.991637	0.902715	0.823998
	0.919461	0.909771	1.06305
	0.9879	0.93228	1.22143
	0.878261	0.972919	0.84847
	1.03991	0.86052	1.15052
	0.85729	1.02753	0.923667
	0.482542	0.834592	1.23616
	0.779723	0.914612	0.921994
	0.758073	1.05232	1.281
	1.2362	1.07641	1.15125
	0.871232	1.29667	0.538759
	1.04981	1.03229	1.07916
	0.991501	0.900869	1.02935
	0.675123	1.31733	1.15915
	0.48655	0.57748	1.1214
	1.14227	1.04345	0.932262
	1.18386	1.23526	0.979496
	0.866337	0.774548	1.04839
	1.13762	0.939047	1.16594
	1.43358	1.26142	1.18783
	0.906659	1.26007	1.25868
	1.04308	1.23703	0.785594
	1.02031	0.746032	1.28912
	1.23479	0.672056	0.84088
	0.658793	1.21359	0.944484
	1.32173	0.664447	1.0127
	1.03613	0.850931	1.03842
	1.1614	1.19645	0.76285
	1.16439	0.874281	0.751071
	0.934044	1.13117	1.22545
	1.5069	1.19019	1.05199
	1.15292	0.901457	0.976655
	1.06238	0.64724	0.889742
	1.20948	1.3634	1.04452
	0.751551	1.01124	0.617829
	1.15847	1.17356	1.14301
	0.873837	0.865496	1.49424
	0.884775	1.38357	0.992767
	1.24312	0.959122	0.914856
	0.99958	1.14031	0.820461
	0.798468	0.762063	0.75516
	1.05804	0.825057	0.765573
	1.09908	1.50813	0.968513
	0.721144	1.35879	0.880351
	0.860529	0.942865	0.639596
	1.26638	0.832385	0.704181
	1.08699	0.891361	0.727676
	1.39553	0.751207	1.17238
	0.971887	1.16043	0.961728
	1.20205	1.00481	0.793193
	1.41179	1.06238	0.710026
	0.7619	0.895866	1.17264
	0.796405	1.07628	0.730897
	1.06446	1.16848	0.833723
	0.930055	0.734325	1.68607
	1.09858	0.818606	0.954454
	1.15204	1.13395	0.860176
	0.68521	0.983576	0.993754
	1.30088	0.350521	0.765917
	0.985557	0.942892	1.18842
	1.00891	0.743092	0.954101
	0.985783	1.38651	1.06605
	0.971516	1.06476	0.646363
	1.07015	0.903303	1.29168
	1.23312	1.11025	1.02641
	1.04891	1.00425	1.05266
	1.00102	1.28483	0.680488
	1.27314	1.35101	0.936722
	1.24129	0.778854	1.20863
	0.95126	1.09734	1.11144
	0.960371	1.32821	1.48068
	0.968612	1.4241	0.933031
	1.16114	0.927359	1.12326
	0.778908	1.50839	0.946755
	1.25115	0.964071	0.938142
	0.371446	0.7246	0.814653
	0.728635	1.1988	1.1088
	1.1268	0.847158	0.77358
	1.26565	0.88862	1.1441
	1.31479	0.75317	1.25853
	0.989185	0.674336	0.579814
	0.901403	0.876895	1.10298
	0.758137	1.15443	1.21341
	1.0367	1.01326	0.862067
	0.609578	1.02012	1.31795
	0.855219	0.827915	0.922564
	1.00137	0.827155	1.01965
	0.674381	1.02505	1.10821
	0.605815	0.999652	0.796016
	1.22836	1.20731	0.621737
	0.987629	1.31576	1.1049
	0.783215	0.948962	1.00863
	1.30764	1.00519	0.874543
	1.0547	1.14161	1.14695
	0.961673	1.34849	1.45689
	1.03146	0.671549	1.07156
	1.34508	0.820271	0.871277
	1.57423	0.317835	0.667768
	0.661064	0.809143	1.00054
	0.791411	1.03575	0.992007
	0.956471	0.677113	1.10199
	1.13712	1.09586	0.962659
	1.17111	0.75042	0.681401
	1.13604	1.28627	1.36112
	0.528401	1.14773	1.05107
	0.911735	1.22458	0.74795
	0.876832	0.740785	1.0825
	1.21841	0.461029	0.858702
	1.50849	1.34978	0.365937
	1.00038	1.03453	0.924246
	0.781125	1.11181	1.18878
	0.649231	0.805262	1.06712
	1.21613	0.788724	0.954155
	0.989556	0.832593	1.04765
	0.948646	0.8814	1.4105
	1.08346	1.14239	1.31107
	0.761104	1.02993	1.16241
	1.03149	0.436095	1.17347
	1.46227	0.945497	0.880233
	0.61459	1.11145	0.816951
	1.22509	1.06792	0.981938
	0.708433	0.71948	0.777208
	0.745037	0.855807	1.20108
	1.20521	0.669794	1.28501
	0.651257	0.700065	1.05398
	1.15526	0.977017	1.02079
	1.24668	0.9319	1.54776
	1.57114	0.916059	1.08606
	0.803326	1.29084	1.07821
	0.852704	1.00826	0.828259
	1.11521	1.18138	1.20494
	0.840237	0.905067	1.46101
	1.28951	1.11274	0.749
	0.875927	0.643703	1.05275
	1.02915	1.24935	1.17255
	0.917326	1.05396	1.2807
	0.719597	1.09812	0.683527
	0.779107	0.84818	1.1134
	1.36244	1.23446	0.799879
	1.00451	1.15995	0.809523
	0.687454	1.15975	0.660413
	1.09569	1.11961	1.07962
	0.769454	0.795718	1.05365
	1.41407	0.638908	0.968965
	1.30966	1.63667	0.863234
	1.1536	1.37148	1.01758
	N	H/R + air	H/R + sevo
experiment 4	1.01263	0.838532	1.23987
	1.29214	1.37732	0.858749
	1.2774	1.14041	1.32655
	0.870806	0.990363	1.08753
	0.758087	1.58258	1.793
	1.2632	1.81241	1.03359
	0.946188	1.57716	1.06469
	0.747087	1.35844	1.09668
	1.42214	1.21376	0.954131
	1.06738	0.753414	1.17667
	1.01461	0.600447	1.24204
	1.20565	1.22705	0.778666
	1.42042	1.34797	0.912817
	1.02046	0.907253	1.44368
	1.15151	0.882384	1.25586
	0.627099	1.30515	0.833243
	0.454591	1.40822	1.22569
	0.807756	1.12368	0.515281
	1.31049	0.891836	0.890729
	0.654554	1.10698	1.48236
	0.884979	1.24207	0.981244
	0.982468	1.24726	0.851168
	0.731474	1.18937	1.44092
	0.944307	1.03884	0.996974
	1.14232	1.03563	1.2695
	1.24735	0.692314	0.99002
	0.580427	0.82238	0.996769
	0.927989	0.956042	0.95423
	1.25518	1.26179	0.615463
	1.21312	0.965356	1.14277
	1.18874	1.32401	1.05856
	1.22887	1.20109	1.70503
	0.932005	1.1815	0.905637
	1.4651	0.873167	0.444747
	0.57021	0.911886	0.575147
	1.18112	1.22841	1.14328
	0.453671	1.36715	1.54302
	1.07986	1.32944	1.15187
	1.10112	0.928371	1.3759
	0.618068	1.11027	1.06417
	1.18065	1.39246	1.07095
	1.45161	1.14746	0.911161
	0.871227	1.00609	1.38584
	0.963995	0.771858	0.465395
	0.588184	1.02892	1.4456
	0.71113	0.907145	1.06433
	0.682744	1.75669	0.94464
	1.50925	1.25456	0.958676
	1.32309	1.1237	1.39022
	0.836994	0.857495	1.25941
	0.87065	1.20125	1.37901
	1.03562	0.854233	1.06002
	1.10541	0.752161	1.10521
	1.44284	0.854047	0.648912
	0.998953	1.00818	0.852206
	1.11115	0.764767	0.621115
	0.749712	1.00655	1.20269
	1.13618	1.16871	1.15652
	0.885156	0.900857	0.979451
	1.21319	0.917058	1.20669
	1.11297	1.21786	0.890279
	0.786061	1.14911	0.976053
	0.848748	0.723775	1.05999
	0.603494	1.45991	1.36692
	0.414746	0.920662	0.681363
	1.10011	1.13244	0.837895
	1.10625	0.972752	0.866643
	1.17009	0.969225	1.16158
	1.00429	1.15517	1.02546
	1.10915	1.05524	1.36584
	1.46991	0.531354	1.27773
	0.78704	1.03464	1.33991
	1.06333	0.576019	1.11225
	0.810959	1.22614	1.00801
	1.24689	1.09334	0.811097
	0.893589	0.706693	0.744119
	0.951428	1.40748	1.56084
	1.2584	0.874499	0.943416
	0.772985	0.787706	0.938176
	1.22079	0.984897	1.10867
	1.02879	1.39663	1.38914
	0.867456	1.01096	1.26212
	1.34991	1.35047	0.969745
	1.32916	0.939664	1.2926
	0.856408	1.27393	1.13837
	0.986631	1.19144	1.19263
	0.683449	0.900475	0.952486
	0.719926	1.14524	1.57079
	0.768557	1.09936	0.78516
	1.46158	0.959656	1.04481
	0.674859	1.33922	1.85181
	1.27986	1.10581	1.0705
	0.909761	1.50754	0.574011
	1.66683	1.1455	1.15516
	1.24693	1.11115	0.827023
	0.84816	1.41984	0.551502
	0.536496	1.00971	1.28589
	0.589359	1.03597	1.35378
	0.811332	1.23479	1.04724
	0.856946	0.657317	0.981097
	0.65188	0.559847	0.585451
	0.821283	1.25299	0.720523
	1.08804	0.935991	0.929057
	0.966111	1.04011	1.12799
	0.844184	0.943563	1.27778
	1.294	1.15162	1.27386
	0.884911	1.5984	1.26309
	0.675574	0.828012	1.1605
	1.02784	1.34764	1.13733
	0.994526	1.16646	1.01671
	0.572522	1.00637	0.494016
	1.15711	1.23366	1.57401
	0.79088	1.08746	1.09581
	1.28308	0.782809	1.10561
	0.752827	1.05729	1.31599
	1.22236	1.49386	1.24689
	1.21072	1.13319	0.97235
	0.734451	1.04056	1.33463
	1.14525	0.926559	0.899525
	0.903991	0.85009	1.22366
	1.17504	1.69292	0.83577
	0.763865	1.34001	0.608283
	0.546859	1.09532	1.15993
	1.26867	1.08832	0.896968
	1.54764	1.00091	0.742238
	0.845007	1.66588	1.44406
	0.381394	1.13173	0.622878
	1.49654	1.35136	1.35397
	1.16233	1.10249	0.750819
	0.756441	0.89262	1.02879
	0.807061	1.33809	1.32608
	0.657973	1.21148	1.25952
	1.17321	1.23385	1.45811
	0.655789	0.900544	1.28755
	1.16536	1.32276	1.01375
	1.05848	1.49329	1.4125
	0.851814	1.26776	0.912503
	1.3884	1.03675	0.810842
	0.881355	0.642605	1.21757
	0.973937	1.43166	0.948617
	1.31038	0.933288	1.27313
	0.463054	1.05106	1.05682
	1.11967	1.39075	1.34784
	1.23065	1.22793	1.21586
	1.26957	1.30607	1.51301
	1.2911	1.64835	1.57828
	0.73884	1.17557	1.29617
	1.24672	1.36558	0.984946
	0.829775	1.3469	0.93031
	1.24218	1.64232	1.2206
	0.969696	0.92843	0.609243
	1.0624	0.951898	1.33985
	1.21325	0.99813	0.639402
	0.903511	1.35147	0.420495
	0.996641	1.03104	0.893912
	0.815514	1.10855	0.92649
	1.32804	1.08002	0.495387
	0.791791	1.34374	1.43422
	1.27842	1.8766	0.724784
	1.51785	1.3284	1.02783
	1.14572	1.35307	1.50379
	0.933601	0.602259	1.34356
	1.43399	0.97424	1.16051
	0.862392	1.22701	0.806464
	0.853528	1.27229	0.860933
	1.34688	0.917283	1.46555
	1.43806	0.701913	0.857848
	0.528582	0.73164	0.8601
	0.949587	0.937314	1.22772
	0.781947	1.24078	1.47096
	1.21724	1.39944	1.06882
	0.91122	1.04481	1.40338
	0.521148	1.26003	0.879534
	1.23923	1.03131	1.00974
	1.1664	1.15311	0.877379
	0.755364	1.43655	1.41706
	1.13632	1.19681	1.12656
	0.966806	0.978619	0.754306
	1.33842	1.11779	1.00366
	0.823487	1.12038	0.988482
	1.18894	0.930967	1.35561
	1.23861	1.63097	0.948999
	1.20846	1.38871	1.04595
	0.798314	0.934346	1.1371
	0.92271	0.990686	1.03976
	1.46237	1.09379	0.893638
	1.00547	0.96138	1.19764
	0.91266	1.49963	0.446334
	0.800361	1.24062	1.49564
	1.06635	1.06088	1.45609
	1.25029	1.04522	1.43169
	0.585314	1.06833	0.480019
	1.0571	1.1255	1.01796
	1.6161	1.20613	0.914883
	0.988805	1.49454	1.46651
	0.887624	1.32592	0.733521
	1.19818	1.02935	0.854145
	1.13455	0.949773	1.26915
	0.829638	1.60825	0.751553
	1.10939	1.20772	1.19661
	1.27789	1.01387	1.36642
	0.704146	1.37744	0.950106
	1.16604	0.492635	1.33747
	0.744168	1.40184	1.12872
	0.980803	0.376026	0.407909
	1.04818	1.28333	1.2218
	1.1235	0.881199	0.937324
	0.856457	1.00087	1.00923
	1.00524	1.35982	0.936618
	0.790772	1.32129	1.28074
	0.784856	0.961037	0.916921
	0.960596	0.863254	1.02812
	0.996406	0.939772	1.26606
	0.889632	1.39124	0.890279
	0.43557	1.12802	1.28335
	0.784817	0.994761	1.30268
	1.50474	1.73932	1.12388
	1.18634	1.33142	1.40404
	1.42971	1.65953	0.991137
	1.19663	0.96233	0.824359
	0.681686	0.482174	1.2589
	1.46296	1.16894	1.33265
	1.20136	0.923101	1.19485
	0.466982	1.31606	1.10879
	1.07633	1.01924	1.0209
	0.856329	0.763366	0.961683
	1.26326	1.55863	1.20571
	0.411161	1.25857	1.23393
	1.1419	0.913375	1.3546
	0.609997	1.38385	0.439527
	0.678219	1.26093	0.877163
	0.799646	1.21791	0.813917
	1.19832	1.2441	0.72928
	0.945297	1.0715	0.980127
	0.595285	1.0965	1.22526
	1.31457	0.850678	1.11228
	1.17089	1.13238	1.1984
	0.721287	0.753904	1.20395
	0.947158	0.991862	1.46519
	1.4385	1.45426	1.27663
	0.829139	1.15672	1.26555
	0.477913	1.04339	0.995535
	1.34234	1.03164	0.870424
	0.949303	1.20622	1.08951
	0.387016	1.17003	1.10517
	1.10124	1.63356	1.11124
	1.02236	0.835407	1.2115
	1.19512	1.14887	0.891366
	0.776609	1.44559	0.711541
	0.773602	1.12426	1.3152
	1.17394	0.886302	1.20654
	0.578614	0.962967	0.890386
	0.513478	0.947373	0.949528
	1.33596	0.881316	1.33868
	1.15852	1.26831	0.948519
	1.47242	1.01366	1.0407
	0.498071	1.35094	1.09053
	1.23038	0.901112	1.35421
	0.969461	1.08427	0.84103
	0.818825	1.18539	0.878809
	1.01783	1.26258	1.51864
	0.752161	1.29257	0.871786
	1.46684	0.790135	1.00728
	0.969206	1.55759	0.996308
	0.816582	1.56649	1.13195
	1.29734	0.901464	1.35455
	0.930408	1.02967	0.95422
	0.901239	0.758449	0.697456
	0.920192	0.928968	1.37173
	1.14807	1.11371	1.18818
	0.863734	1.62187	1.40542
	1.60776	1.4043	1.4341
	0.785483	1.51625	1.30048
	1.18688	1.0792	0.885528
	0.510315	0.94562	0.93652
	0.781251	1.3287	0.927254
	1.19373	1.39094	0.906646
	0.725234	1.15144	1.05505
	0.67719	1.46197	1.77003
	0.91888	1.44589	0.947069
	1.0325	1.64477	1.22035
	0.877428	1.3512	0.482683
	0.629205	1.20749	1.49044
	1.13743	1.13386	1.56411
	1.17193	1.22642	1.54771
	0.472555	1.58971	1.04437
	1.17657	1.34879	1.28958
	0.899995	0.948255	0.797687
	0.464092	1.28855	1.2948
	0.88543	1.01146	0.926373
	1.70185	1.10386	1.39683
	0.692764	1.64921	0.63039
	0.910603	0.85342	1.02212
	1.22318	1.43851	0.980656
	1.27312	1.55923	0.828492
	1.0293	1.20656	1.25503
	0.904413	1.03885	1.31795
	1.19908	1.39526	1.20613
	1.3699	1.194	0.651655
	0.427557	0.652527	1.68915
	0.740005	1.27386	0.956825
	0.964602	0.91888	0.743384
	0.928008	0.934904	0.948754
	0.973663	1.04938	0.893785
	0.945571	1.23706	1.22373
	0.920026	0.620958	1.24705
	1.24154	0.820314	1.44515
	0.649667	1.07247	1.51399
	0.636708	0.611917	0.759566
	1.1983	1.08816	1.12799
	1.02779	0.613367	0.951585
	0.718966	1.23764	0.913101
	0.895852	1.09697	1.01588
	1.21632	1.16793	1.18431
	0.835966	1.50418	1.03469
	0.724098	1.16026	0.39068
	1.04115	1.27901	0.741347
	0.712178	1.46903	1.14543
	1.21194	1.38859	1.26275
	1.28981	1.32701	1.1864
	1.05427	1.3188	0.735901
	0.567203	0.968795	1.5764
	1.03381	0.752494	1.23551
	1.08488	1.07668	1.18258
	1.38631	0.579496	0.834604
	1.19515	0.829217	0.920222
	1.27152	0.934767	0.910094
	0.805484	1.3021	1.02582
	1.10721	1.22549	1.13732
	1.11331	1.09186	1.07322
	1.26682	0.932103	0.975886
	0.388613	0.350168	0.610898
	1.34872	1.40628	1.05775
	0.809235	1.42978	1.09788
	1.40198	0.715537	1.31096
	0.655465	1.15753	1.46547
	1.59449	1.18742	1.04179
	0.589536	0.3916	1.06427
	1.07792	0.740808	1.05886
	0.944131	0.980019	1.16084
	0.626943	0.813124	1.65106
	0.69581	1.18308	1.09132
	1.00473	1.63635	0.931721
	1.14645	1.08724	0.972732
	0.695938	0.765011	1.12816
	1.14068	1.42643	1.05325
	1.06655	1.70267	1.1468
	0.382158	0.97381	1.0055
	1.08803	1.27213	1.25901
	0.976944	0.650813	0.93843
	1.75434	1.31758	1.04413
	1.09802	1.05933	0.839384
	1.26256	1.72243	1.29608
	0.831999	1.96966	0.99335
	0.869788	1.61597	1.08774
	0.726449	1.04339	1.02252
	0.875341	1.12687	1.24035
	0.923072	1.15127	1.1832
	0.854566	1.31412	0.863823
	1.28211	0.923072	1.14093
	1.0493	0.947941	1.1228
	1.59002	1.83749	1.01561
	0.879494	1.05699	0.813663
	0.787011	0.920133	0.558496
	1.14522	1.23911	0.552256
	0.978051	1.04463	0.984809
	1.42805	1.2841	0.966973
	1.22298	0.593219	1.00609
	0.984222	0.927147	0.449361
	1.1383	1.0907	0.635748
	1.40387	0.997974	1.27052
	1.53364	0.91076	1.16443
	1.30818	0.766941	1.33046
	1.23492	0.947432	1.4737
	0.726253	1.07925	0.932034
	0.817835	1.15947	0.995466
	0.670843	1.15959	1.49899
	1.00204	0.790596	1.36924
	1.19984	1.94215	1.00444
	1.05653	0.954563	1.3378
	0.798099	0.759899	1.49603
	1.0524	1.17012	1.12941
	1.06142	1.00432	1.35416
	0.873392	1.09616	1.5021
	0.672812	0.933964	1.09236
	0.885332	1.28656	1.18628
	0.775521	1.52373	1.17291
	0.91602	0.928861	1.22226
	0.632966	1.14064	1.24115
	0.402639	1.26016	1.56712
	0.795562	1.18779	1.35913
	0.3897	1.03186	1.02666
	1.2556	1.04319	1.00902
	0.970391	1.27452	0.898418
	1.05648	0.900759	1.45681
	1.41037	1.14793	1.7132
	1.06081	1.24539	0.678993
	0.665818	1.19545	1.3201
	1.77267	1.61303	1.54002
	1.016	1.02732	1.15147
	0.869523	1.28678	1.16842
	0.769742	1.06154	0.844536
	0.909565	0.970029	0.989217
	0.70397	1.18081	1.6596
	0.86156	1.25097	0.873441
	0.920075	1.30976	0.650548
	1.06396	1.27012	0.913679
	1.32559	1.54911	0.933249
	0.445208	1.09005	1.25694
	1.38447	1.12245	1.41173
	1.2505	1.29388	1.30129
	1.81485	1.01544	1.01451
	0.841755	1.003	1.38949
	1.24936	1.32959	0.962536
	1.0178	1.41844	1.16801
	0.88067	1.48415	0.454111
	1.69183	1.48417	1.21258
	0.890328	1.45094	0.833439
	0.862745	1.11454	0.827454
	0.974192	1.34959	1.50933
	1.27977	0.859082	0.939694
	0.76033	0.93938	1.27314
	1.29408	1.1335	0.5201
	0.828228	0.968814	1.38193
	1.31444	1.25558	1.29701
	1.72543	0.809539	1.19867
	0.728574	1.18984	0.985162
	0.967697	0.959098	0.808707
	1.53964	0.745911	0.851295
	0.780135	0.467628	1.22765
	0.86108	1.56348	1.20397
	1.0677	1.41733	0.860629
	0.847984	0.994585	1.14639
	1.42114	1.24449	1.06476
	0.666641	0.947922	1.17663
	0.827111	1.3041	1.31569
	1.19976	0.794759	1.2336
	1.19137	0.783122	0.430231
	0.85487	1.61945	1.30698
	0.97665	0.661303	0.770908
	0.754364	1.70874	1.00225
	1.53214	1.13021	0.984741
	1.1232	1.63874	1.04056
	0.787501	1.46186	1.24735
	0.976591	1.1895	0.891346
	0.561836	1.10025	0.910691
	0.939625	1.14094	1.30958
	0.797051	1.18825	1.19786
	0.381051	1.17995	0.501362
	0.986288	1.10073	1.34376
	1.43765	1.01297	1.29291
	0.843136	0.916989	0.770732
	1.0207	1.06504	1.40282
	0.810166	1.18496	0.511353
	0.742718	0.93843	1.22153
	0.9184	0.881404	0.961017
	1.0441	1.48587	1.27677
	0.833831	1.34747	1.14263
	0.714313	1.28482	1.2311
	0.875312	1.13682	0.578037
	1.507	1.30408	1.19579
	0.675016	1.4463	1.34895
	1.0052	1.04247	1.35542
	1.02999	0.983751	1.11391
	1.31119	0.597636	0.985926
	1.05649	1.31878	0.852108
	1.02652	1.38761	1.12601
	1.2554	0.83482	0.384029
	0.749477	1.42053	0.8162
	1.036	0.837386	0.822596
	1.04192	1.17702	1.49915
	1.34483	1.12896	1.51355
	0.717271	0.860257	0.981636
	0.871178	0.901357	1.1563
	1.02611	1.16431	1.27116
	0.918145	1.31513	1.36324
	1.45734	1.10719	0.850139
	0.795865	0.857221	1.07572
	0.894138	1.58755	1.00379
	1.06425	1.37728	1.09575
	0.757234	1.07924	1.05364
	1.24902	0.892943	1.10182
	0.93938	0.865772	0.93938
	1.07638	1.35152	0.833429
	0.987679	0.755393	0.856133
	1.14057	0.438567	0.881159
	0.950057	1.53315	1.04688
	1.11276	1.09347	1.41139
	1.11876	1.00502	0.511784
	1.17704	1.57888	1.45083
	1.09828	0.775081	1.37094
	1.1079	1.10202	0.834487
	1.58497	0.877006	0.565323
	0.978629	1.11703	1.27286
	0.656366	0.921289	1.17649
[truncated: 505 more rows]

## Sheet: Fig4B_Image stream
Image stream data, cell area [µm^2]
	normoxia			H/R + air			H/R +sevo
	mean	SD	events	mean	SD	events	mean	SD	events
Experiment 1	226.75	70.74	26371	257.77	59.07	29532	255.7	62.71	21963
Experiment 2	241.6	55.8	40543	253.16	56.35	41834	249.49	59.62	42021
Experiment 3	250.44	63.97	32456	253.77	59.59	37878	247.53	60.54	33290
Experiment 4	230.84	56.55	41691	233.92	53.73	40581	213.71	52.96	49410
Average Area	237.407			249.655			241.608

## Sheet: Fig5C_Actin
Amount of actin in pixels per image (3 images in each condition in each experiment)
	normoxia	H/R + air	H/R +sevo
experiment 1	268353	332343	601444
experiment 2	881203	385338	351561
experiment 3	86853	89950	185513

[truncated: 5 more sheets: Fig5D_Actin intensity cells, Fig5E_Actin intensity_nucarea, Fig6A_VEGF, Fig6B_VEGF_antibody, Fig6C_recomb VEGF]
